# Supplementary material for: Developing Equations for Converting Digestible Energy to Metabolizable Energy for Korean Hanwoo Beef Cattle
Source: Animals (Basel). 2021 Jun 7;11(6):1696. doi: 10.3390/ani11061696 (PMC8228101; doi:10.3390/ani11061696)
Supplement: Supplementary file 1 [file animals-11-01696-s001.zip]

Archive with 1 entries (1 files):
- animals-1190744-supplementary.pdf
